# Supplementary material for: High-light-inducible proteins control associations between chlorophyll synthase and the Photosystem II biogenesis factor Ycf39
Source: Plant Physiol. 2025 May 25;198(2):kiaf213. doi: 10.1093/plphys/kiaf213 (PMC12142464; doi:10.1093/plphys/kiaf213)
Supplement: kiaf213_Supplementary_Data [file kiaf213_supplementary_data.zip]

Archive with 5 entries (5 files):
- Supplemental Dataset S1.xlsx
- Supplementary data.pdf
- Supplementary video S1.mpg
- Supplementary video S2.mpg
- Supplementary_Video_Legends.docx
