# Supplementary material for: High-light-inducible proteins control associations between chlorophyll synthase and the Photosystem II biogenesis factor Ycf39
Source: Plant Physiol. 2025 May 25;198(2):kiaf213. doi: 10.1093/plphys/kiaf213 (PMC12142464; doi:10.1093/plphys/kiaf213)
Supplement: kiaf213_Supplementary_Data [file kiaf213_supplementary_data.zip › Supplemental Dataset S1.xlsx]

## Sheet: FLAG-ChlG
Protein	Peptide	14N ion m/z	15N ion m/z	RT (min)		f.ChlG/DchlG (normal light, rep. 1)				f.ChlG/DchlG (normal light, rep. 2)				f.ChlG/DchlG (normal light)			Stoichiometry (ratio to 1 ChlG)	Propagated SD
						Ion count (14N)	Ion count (15N)	Quantity (pmol)		Ion count (14N)	Ion count (15N)	Quantity (pmol)		Mean quantity (pmol)	SD
ChlG	GAAPGESSIWK	551.78	558.26	36.8		110307632	54755408	60.4366		124293800	61907152	60.2324		60.3345	0.144396		1
HliD	SEELQPNQTPVQEDPK	919.94	930.41	32.1		464372544	151495904	91.9574		421582976	136844080	92.4226		92.7884	0.744178		1.5379	0.0128717
	FGFNNYAEK	545.25	551.23	39.6		448522656	144466144	93.1407		243440496	77998472	93.6328
Ycf39	VLVVGGTGTLGR	564.84	572.32	41		7303093	98025800	2.23505		6928863	98077408	2.11941		2.58152	0.47212		0.0427868	0.00782571
	AVELDSVAR	480.26	486.24	33.1		6707292	65976540	3.04985		7212385	74055088	2.92176
Protein	Peptide	14N ion m/z	15N ion m/z			f.ChlG/DchlG/DhliC (normal light, rep. 1)				f.ChlG/DchlG/DhliC (normal light, rep. 2)				f.ChlG/ΔchlG/ΔhliC (normal light)			Stoichiometry (ratio to 1 ChlG)	Propagated SD
						Ion count (14N)	Ion count (15N)	Quantity (pmol)		Ion count (14N)	Ion count (15N)	Quantity (pmol)		Mean quantity (pmol)	SD
ChlG	GAAPGESSIWK	551.78	558.26	36.5		188972464	155269904	36.5117		95233248	75441208	37.8705		37.1911	0.960801		1
HliD	SEELQPNQTPVQEDPK	919.94	930.41	31.9		281993856	144836192	58.4095		289304192	154914288	56.0253		54.736	3.14765		1.47175	0.0927826
	FGFNNYAEK	545.25	551.23	39.4		246369648	144374656	51.1938		97827656	55046780	53.3152
Ycf39	VLVVGGTGTLGR	564.84	572.32	40.8		7790132	133068952	1.75626		8327740	147097296	1.69841		2.01888	0.337507		0.0542839	0.00918265
	AVELDSVAR	480.26	486.24	32.9		6811330	88214448	2.3164		5939503	77322256	2.30445
Protein	Peptide	14N ion m/z	15N ion m/z			f.ChlG/DchlG (high light, rep. 1)				f.ChlG/DchlG (high light, rep. 2)				f.ChlG/DchlG (high light)			Stoichiometry (ratio to 1 ChlG)	Propagated SD
						Ion count (14N)	Ion count (15N)	Quantity (pmol)		Ion count (14N)	Ion count (15N)			Mean quantity (pmol)	SD
ChlG	GAAPGESSIWK	551.78	558.26	36.6		60294184	57153304	31.6487		63235012	58405020	32.4809		32.0648	0.588515		1
HliD	SEELQPNQTPVQEDPK	919.94	930.41	31.9		34522640	26390838	39.2439		207158272	163325424	38.0513		35.9643	3.13655		1.12161	0.0999619
	FGFNNYAEK	545.25	551.23	39.5		46380932	41770576	33.3112		75858104	68441944	33.2507
Ycf39	VLVVGGTGTLGR	564.84	572.32	40.8		230490	61840060	0.111816		371606	103123648	0.108105		0.123959	0.0162374		0.0038659	0.000511341
	AVELDSVAR	480.26	486.24	32.9		409571	88865192	0.138267		359812	78419024	0.13765
Protein	Peptide	14N ion m/z	15N ion m/z			f.ChlG/DchlG/DhliC (high light, rep. 1*)				f.ChlG/DchlG/DhliC (high light, rep. 2*)				f.ChlG/ΔchlG/ΔhliC (high light)			Stoichiometry (ratio to 1 ChlG)	Propagated SD
						Ion count (14N)	Ion count (15N)	Quantity (pmol)		Ion count (14N)	Ion count (15N)			Mean quantity (pmol)	SD
ChlG	GAAPGESSIWK	551.78	558.26	37.3		9445370	81343568	6.96702		10771998	94141816	6.86539		6.9162	0.0718657		1
HliD	SEELQPNQTPVQEDPK	919.94	930.41	32.8		15162520	81254256	11.1964		18356258	99459680	11.0736		10.4625	0.781127		1.51275	0.11403
	FGFNNYAEK	545.25	551.23	39.9		25590322	155515568	9.87309		21396696	132258216	9.70678
Ycf39	VLVVGGTGTLGR	564.84	572.32	41.4		17602102	172384352	6.12658		18228264	168321264	6.49767		4.97746	1.55048		0.719681	0.224306
	AVELDSVAR	480.26	486.24	34.6		9750546	156542880	3.7372		12053056	203806496	3.54838
